# Supplementary material for: When the All-Purpose Tool Fails: Manufacturer-Specific Time Dependency of Magnet Mode in Cardiac Implantable Electronic Devices
Source: Diagnostics (Basel). 2025 Nov 29;15(23):3056. doi: 10.3390/diagnostics15233056 (PMC12692141; doi:10.3390/diagnostics15233056)
Supplement: Supplementary file 1 [file diagnostics-15-03056-s001.zip]

Archive with 2 entries (2 files):
- S1.MOV
- S2.MOV
